# Supplementary material for: Supporting Occupational Physicians in the Implementation of Workers’ Health Surveillance: Development of an Intervention Using the Behavior Change Wheel Framework
Source: Int J Environ Res Public Health. 2021 Feb 17;18(4):1939. doi: 10.3390/ijerph18041939 (PMC7922522; doi:10.3390/ijerph18041939)
Supplement: Supplementary file 1 [file ijerph-18-01939-s001.zip]

Archive with 4 entries (4 files):
- Supplementary Material A_FL.docx
- Supplementary Material B_FL.docx
- Supplementary Material C_FL.docx
- Supplementary Material D_FL.docx
